# Supplementary material for: The homologous recombination machinery modulates the formation of RNA–DNA hybrids and associated chromosome instability
Source: eLife. 2013 Jun 11;2:e00505. doi: 10.7554/eLife.00505 (PMC3679537; doi:10.7554/eLife.00505)
Supplement: Supplementary file 1. — (A) Description of strains used in this study. (B) Chromatin immunoprecipitation (ChIP)/DNA immunoprecipitation (DIP) primers and integration primers for integration of the GALpr in LW6811. DOI: http://dx.doi.org/10.7554/eLife.00505.025 [file elife00505s001.xls]

## Sheet: A
Strain	Strain number	Genotype
		YAC single deletion strains
wt YAC	LW 6732c	MATa his3Δ ura3Δ0 met15Δ0 leu2Δ0 /YAC (MFA1pr-HIS3 URA3 MET15 TRP1)
leo1Δ-YAC	LW5008a	MATa leo1Δ:KANAMYCIN his3Δ ura3Δ0 met15Δ0 leu2Δ0 /YAC (MFA1pr-HIS3 URA3 MET15 TRP1)
sin3Δ-YAC	LW5067a	MATa sin3Δ:KANAMYCIN his3Δ ura3Δ0 met15Δ0 leu2Δ0 / YAC (MFA1pr-HIS3 URA3 MET15 TRP1)
med12Δ-YAC	LW5012a	MATa med13Δ:KANAMYCIN his3Δ ura3Δ0 met15Δ0 leu2Δ:CLONAT /YAC (MFA1pr-HIS3 URA3 MET15 TRP1)
kem1Δ-YAC	MV14	MATa kem1Δ:KANAMYCIN his3Δ ura3Δ0 met15Δ0 leu2Δ:CLONAT /YAC (MFA1pr-HIS3 URA3 MET15 TRP1)
rrp6Δ-YAC	LW6736a	MATa rrp6Δ:KANAMYCIN his3Δ ura3Δ0 met15Δ0 leu2Δ0 / YAC (MFA1pr-HIS3 URA3 MET15 TRP1)
rad51Δ-YAC	LW6733a	MATa kem1Δ:KANAMYCIN his3Δ ura3Δ0 met15Δ0 leu2Δ:CLONAT /YAC (MFA1pr-HIS3 URA3 MET15 TRP1)
rad52Δ-YAC	LW5096	MATa rad52Δ:KANAMYCIN his3Δ200 ura3Δ0 met15Δ0 leu2Δ0 / YAC (MFA1pr-HIS3 URA3 MET15 TRP1)
srs2Δ-YAC	LW6742b	MATa srs2Δ:KANAMYCIN his3Δ ura3Δ0 met15Δ0 leu2Δ:CLONAT /YAC (MFA1pr-HIS3 URA3 MET15 TRP1)
rad54Δ-YAC	LW6743a	MATa rad54Δ:CLONAT his3Δ200 ura3Δ0 met15Δ0 leu2Δ0 / YAC (MFA1pr-HIS3 URA3 MET15 TRP1)
rdh54Δ-YAC	LW6744a	MATa rdh54Δ:KANAMYCIN his3Δ ura3Δ0 met15Δ0 leu2Δ:CLONAT /YAC (MFA1pr-HIS3 URA3 MET15 TRP1)
rad54Δrdh54Δ-YAC	LW6746	MATa rdh54Δ:KANAMYCIN rad54Δ:CLONAT his3Δ200 ura3Δ0 met15Δ0 leu2Δ0 / YAC (MFA1pr-HIS3 URA3 MET15 TRP1)
		YAC double/triple deletion strains
leo1Δrad51Δ-YAC	LW6747a	MATa leo1Δ:KANAMYCIN rad51Δ:HYGROMYCIN B his3Δ ura3Δ0 met15Δ0 leu2Δ0 /YAC (MFA1pr-HIS3 URA3 MET15 TRP1)
sin3Δrad51Δ-YAC	LW6730a	MATa sin3Δ:KANAMYCIN rad51Δ:CLONAT his3Δ ura3Δ0 met15Δ0 leu2Δ0 /YAC (MFA1pr-HIS3 URA3 MET15 TRP1)
med12Δrad51Δ-YAC	LW6751a	MATa med12Δ:KANAMYCIN rad51Δ:CLONAT his3Δ ura3Δ0 met15Δ0 leu2Δ0 /YAC (MFA1pr-HIS3 URA3 MET15 TRP1)
kem1Δrad51Δ-YAC	LW6750a	MATa kem1Δ:KANAMYCIN rad51Δ:HYGROMYCIN B his3Δ ura3Δ0 met15Δ0 leu2Δ:CLONAT /YAC (MFA1pr-HIS3 URA3 MET15 TRP1)
rrp6Δrad51Δ-YAC	LW6749a	MATa rrp6Δ:KANAMYCIN rad51Δ:HYGROMYCIN B his3Δ ura3Δ0 met15Δ0 leu2Δ0 /YAC (MFA1pr-HIS3 URA3 MET15 TRP1)
srs2Δrad51Δ-YAC	LW6763	MATa srs2Δ:KANAMYCIN rad51Δ:CLONAT his3Δ ura3Δ0 met15Δ0 leu2Δ:CLONAT /YAC (MFA1pr-HIS3 URA3 MET15 TRP1)
leo1Δrad52Δ-YAC	LW6755a	MATa leo1Δ:KANAMYCIN rad52Δ:HYGROMYCIN B his3Δ ura3Δ0 met15Δ0 leu2Δ0 /YAC (MFA1pr-HIS3 URA3 MET15 TRP1)
sin3Δrad52Δ-YAC	LW6761a	MATa sin3Δ:KANAMYCIN rad52Δ:HYGROMYCIN B his3Δ ura3Δ0 met15Δ0 leu2Δ0 /YAC (MFA1pr-HIS3 URA3 MET15 TRP1)
med12Δrad52Δ-YAC	LW6752a	MATa med12Δ:KANAMYCIN rad52Δ:HYGROMYCIN B his3Δ ura3Δ0 met15Δ0 leu2Δ0 /YAC (MFA1pr-HIS3 URA3 MET15 TRP1)
kem1Δrad52Δ-YAC	LW6756	MATa kem1Δ:KANAMYCIN rad52Δ:HYGROMYCIN B his3Δ ura3Δ0 met15Δ0 leu2Δ:CLONAT /YAC (MFA1pr-HIS3 URA3 MET15 TRP1)
rrp6Δrad52Δ-YAC	LW6753a	MATa rrp6Δ:KANAMYCIN rad52Δ:HYGROMYCIN B his3Δ ura3Δ0 met15Δ0 leu2Δ0 /YAC (MFA1pr-HIS3 URA3 MET15 TRP1)
rnh1Δrnh201Δ-YAC	LW5083	MATa rnh1Δ:HYGROMYCIN rnh201Δ:CLONAT his3Δ ura3Δ0 met15Δ0 leu2Δ /YAC (MFA1pr-HIS3 URA3 MET15 TRP1)
rnh1Δrnh201Δ rad52Δ -YAC	LW6766a	MATa rnh1Δ:HYGROMYCIN rnh201Δ:CLONAT rad52Δ:KANAMYCIN his3Δ ura3Δ0 met15Δ0 leu2Δ /YAC (MFA1pr-HIS3 URA3 MET15 TRP1)
rnh1Δrnh201Δ rad51Δ -YAC	LW6771a	MATa rnh1Δ:KANAMYCIN rnh201Δ:CLONAT rad51Δ:HYGROMYCIN B his3Δ ura3Δ0 met15Δ0 leu2Δ /YAC (MFA1pr-HIS3 URA3 MET15 TRP1)
		rDNA instability strains
wt	3003-RKY1145	MATa his4Δ ura3Δ lys2Δ leu2Δ hoΔ::LYS2 25SRNA::URA3
srs2Δ	LW6810a	MATa srs2Δ:HYGROMYCIN his4Δ ura3Δ lys2Δ leu2Δ hoΔ::LYS2 25SRNA::URA3
		Cis/trans strains
YAC pGAL	LW6811a	MATa his3Δ ura3Δ0 met15Δ0 leu2Δ0 /YAC (MFA1pr-HIS3 URA3 MET15 TRP1 CLONAT-pGAL1-10)
YAC pGAL, rad51Δ	LW6830a	MATa rad51Δ::KANAMYCIN his3Δ ura3Δ0 met15Δ0 leu2Δ0 /YAC (MFA1pr-HIS3 URA3 MET15 TRP1 CLONAT-pGAL1-10)
YAC trans pGAL	LW7003a	MATa his3Δ ura3Δ0 met15Δ0 leu2Δ0 bud5Δ::CLONAT-pGAL1-10-YACseq /YAC (MFA1pr-HIS3 URA3 MET15 TRP1)
YAC trans pGAL, rad51Δ	LW7004a	MATa rad51Δ::KANAMYCIN his3Δ ura3Δ0 met15Δ0 leu2Δ0 bud5Δ::CLONAT-pGAL1-10-YACseq /YAC (MFA1pr-HIS3 URA3 MET15 TRP1)
		HA-tagged RAD51 strains
inducible Chr III HO cut site	MH3579	∆ho ∆hml1:ADE1 ∆hmr::ADE1 ade1-110 leu2,3-112 lys5 trp1::hisG ura3-52 ade3::GAL10:HO RAD51-3xV5(KAN)
YAC, RAD51-3xHA	LW6790	MATa RAD51-3xHA(KAN) his3Δ ura3Δ0 met15Δ0 leu2Δ0 /YAC (MFA1pr-HIS3 URA3 MET15 TRP1)
YAC pGAL, RAD51-3xHA	LW6794a	MATa RAD51-3xHA(KAN) his3Δ ura3Δ0 met15Δ0 leu2Δ0 /YAC (MFA1pr-HIS3 URA3 MET15 TRP1 CLONAT-pGAL1-10)

## Sheet: B
ChIP Primers
	Reverse Primer sequence	midpoint of primer (bp)	Forward Primer sequence	midpoint of primer (bp)	product size(bp)	midpoint of primer set in bp	product spacing(bp)
YAC52	GAG AGG CTG AGG CAG GAG	307310	CAG GTT CTT GTT GAT AAG GC	307508	198	307409	-
YAC51	GAA GAT AGA ACC CTG AAG TCC	308263	ATA GCA CAC ATC AAG TGG TG	308539	276	308401	992
YAC50	TGA CCT CTC TCC CCA AAC	309232	TCC TTC CTT TTC CCC TC	309443	211	309338	936.5
YAC49	GCC AAT AGT AAG CAA GCA G	310435	CAA AGA CAA GGT TTC ATT TTC	310545	110	310490	1152.5
YAC48	AGA GCA ATC AGA AAA TGG TAG	311066	CAA ATG AGA AAA ATA AGG TGT GTG	311216	150	311141	651
YAC47	TGC TCA CCT ACA TTT CCT G	312327	ATC TTG GCA ACG GAC TGC	312471	144	312399	1258
YAC46	GAC TAA AGA CCT TCC GTT TG	313344	CAG CCA AGA ATA AGC CTA TC	313558	214	313451	1052
YAC45	TTT GTG TCA GGA ACT AAA CAA C	314329	GAA TAA AAC TTA CTG TCA TCC ATC	314495	166	314412	961
YAC44	GTG ATG AGG CTG GCA GTG	315187	CCA TAC TTA TTT GGA GAT TGC	315428	241	315308	895.5
YAC43	CAA ATA CTT CTA CAC ATC ATC CC	316074	GAA AAC ATA ACA GCA TTC CC	316208	134	316141	833.5
YAC42	TTG CTG GAT TCT ATT TCT C	317323	ACT TTT ATT TCT GAA CTG AAC TGT TGG	317555	232	317439	1298
YAC41	TGA AGG AAA CAA AAC CAA AG	318276	CCA AGC CAC TGG AAT AAA G	318514	238	318395	956
YAC -10 F-R	CCA AAT GCT TCC CCT CTC TT	319029	GAG GCG GAA GGT GTA GTG AG	319261	232	319145	750
YAC -9 F-R	TGT CCC CTG TAT TAA GGC ATT T	319602	TGG TTT CAT CTC AAG TTT TCC A	319762	160	319682	537
YAC -8 F-R	TCA GCT ATC CAC CCT TGA CC	320099	TGT TGC CAA ATA AAG AGA AAC AAA	320279	180	320189	507
YAC -7 F-R	TGC AAC CTT ATT TTT CAG TTC C	320595	CCG CAT CTT CCT TTT GTA GC	320765	170	320680	491
YAC -6 F-R	GGA GGG ACC CTG TCC ATC TA	321062	CAT TTT TCC AAC AAG AGC ATG TA	321270	208	321166	486
YAC -5 F-R	GGG AAC TAA ATG TGT AGG TGG T	321544	GAG AGG ATG CTG CAA AGA GC	321759	215	321652	485.5
YAC -4 F2-R2	AGA GTT CCA GGG CTG TCA AA	321958	TCA GGA AGG ATG AAG ACC AGA	322187	229	322072	421
YAC -3a F-R	TAT GGA ATT CAA CTT ACC TTC	322432	AGG GAA TGG AGA CAT AAA CC	322649	217	322540	468
YAC -3 F2-R2	TGG ATG CAG TAG TGG GGA GT	322877	TGC AGG AAA CCT GGA AAC AT	323102	225	322990	449
YAC -2 F-R	GTT AGG ATT TGC CAC TGA GG	323363	CCA CCG GCA CCT CCC GCA GG	323613	250	323488	498.5
YAC -1a F-R	ACC TCT GGC TGG AGG TCA C	323878	CAG GGC ATG CTC ATG TAG AG	324025	147	323952	463.5
YAC -1 F2-R2	TGG TCG CTA TAC TGC TGT CG	324222	GCC TGA TGC GGT ATT TTC TC	324414	192	324318	366.5
YAC 0 F-R	TGC AAG GCG ATT AAG TTG GG	324506	CCC GCT CGG CGG CTT CTA ATC	324771	265	324638	320.5
YAC 1 F-R	GAG GCA TTA AAC ACA TGG TAG	325373	GAG GAA ATG AGC TGC ATT TTC	325619	246	325496	857.5
YAC 2 F-R	CTA AAT CTT CAT TGC TCC AC	325620	GAA AAT GTG CTA GGC ACC GTA C	325871	251	325746	249.5
YAC 3 F2-R2	AGG CAA GTA AGC CTT TTC CA	325916	CAA GCA TGC CAT AAA TGT TCA	326104	188	326010	264.5
YAC 4 F-R	CAT AAT GTC CCT AAT CCT ACC	326139	CCC ATA TTT CCC CAA ATA AAG	326424	285	326282	271.5
YAC 5 F-R	TAG CCC TTT TCA GAC TCT GC	326595	AGC CAA TCT ACA GAC TGG CC	326843	248	326719	437.5
YAC 6 F2-R2	TAG GTC AAT GCA GCA TCA GC	327060	TGG ATG TCT GGA AAA CAG CA	327283	223	327172	452.5
YAC 7 F-R	GTT ACC AAA TCT TTC TAA GC	327573	AGG CAA CAA ACA TCA AAT GG	327835	262	327704	532.5
YAC 8 F-R	TGT TTT GGT AAA CAT TAG GC	328106	GAG GAA TCT CAC ATG TAG AG	328372	266	328239	535
YAC 9 F2-R2	TGC TCA AAT TCC TTT CAG TCA A	329050	TGC GTA CGA TGC ACT AGG AA	329297	247	329174	934.5
YAC 10 F2-R2	TGG TGC CCC GTT TAT AAC TC	330061	AAA GCC AGT GGC AAA AGA GA	330260	199	330160	987
YAC 11 F2-R2	GGA CCA GGC TTG ACA ATG AT	331359	ATT CCA AGG CCA AGC ATA GA	331581	222	331470	1309.5
YAC Integration primers
Forward:	CAA TAC CAA GGA TCC CTT TAG CTC TTA AAG AGA GAC GAC AGG ATA GCA CAG ATG GTC GAC TCT AGA GGA TCC
Reverse:	TAT GTG CAG CAG GAT ATT GGC TGT GCT GTT AGA CAA ATC CTT CTG TAC TCC AGA CCT GCG AGC AGG GAA A
